# Supplementary material for: A PCR-RFLP method for genotyping of inversion 2Rc in Anopheles coluzzii
Source: Parasit Vectors. 2021 Mar 22;14:174. doi: 10.1186/s13071-021-04657-x (PMC7983089; doi:10.1186/s13071-021-04657-x)
Supplement: Supplementary file 1 — Additional file 1. Table S1. Total sample metadata and inversion genotypes for 2Rc [file 13071_2021_4657_MOESM1_ESM.xlsx]

## Sheet: Raw Data TOTAL
Table S1. Total sample metadata and inversion genotypes for 2Rc
ID	Country	village	Year	species	c_cyto	c_col_amp	c_col_oa	HinfI	HinfI-seq	BstUI	BstUI-seq	HaeII	HaeII-seq	Cac8I	Cac8I-seq
BF0600001	Burkina Faso	Kagamzince	2006	coluzzii	0	0	0	0		0		0		0
BF0600005	Burkina Faso	Kagamzince	2006	coluzzii	0	0	0	0		0		0		0
BF0600012	Burkina Faso	Kagamzince	2006	coluzzii	0	0	0	0		0		0		0
BF0600035	Burkina Faso	Kagamzince	2006	coluzzii	2	2	2	2		2		2		2
BF0600051	Burkina Faso	Kagamzince	2006	coluzzii	1	1	1	1		1		1		1
BF0600080	Burkina Faso	Gana	2006	coluzzii	2	2	2	2		2		2		2
BF0600090	Burkina Faso	Pibse	2006	coluzzii	1	1	1	1		1		1		1
BF0600093	Burkina Faso	Pibse	2006	coluzzii	1	1	1	1		1		1		1
BF0600107	Burkina Faso	Gana	2006	coluzzii	1	1	1	0	ND	0	ND	1		1
BF0600109	Burkina Faso	Gana	2006	coluzzii	1	1	1	1		1		1		1
BF0600112	Burkina Faso	Gana	2006	coluzzii	0	0	0	0		0		1	ND	0
BF0600114	Burkina Faso	Gana	2006	coluzzii	0	0	0	0		0		0		0
BF0600118	Burkina Faso	Gana	2006	coluzzii	1	1	1	1		0	ND	1		1
BF0600120	Burkina Faso	Gana	2006	coluzzii	1	1	1	1		1		0	ND	1
BF0600121	Burkina Faso	Gana	2006	coluzzii	1	1	1	1		0	ND	1		2	nr
BF0600132	Burkina Faso	Gana	2006	coluzzii	2	2	2	2		2		2		2
BF0600133	Burkina Faso	Gana	2006	coluzzii	2	2	2	2		2		2		2
BF0600152	Burkina Faso	Gana	2006	coluzzii	1	1	1	1		1		1		1
BF0600159	Burkina Faso	Gana	2006	coluzzii	0	0	0	0		2	2	0		0
BF0600195	Burkina Faso	Guidgretinga	2006	coluzzii	1	1	0	1		1		0	ND	1
BF0600213	Burkina Faso	Guidgretinga	2006	coluzzii	1	1	1	1		1		1		1
BF0600214	Burkina Faso	Guidgretinga	2006	coluzzii	2	2	2	1	ND	2		2		1	nr
BF0600280	Burkina Faso	Koakin	2006	coluzzii	0	0	0	0		0		0		0
BF0600281	Burkina Faso	Seloghin	2006	coluzzii	1	1	1	1		2	ND	2	ND	1
BF0600286	Burkina Faso	Seloghin	2006	coluzzii	0	0	0	0		0		0		0
BF0600291	Burkina Faso	Seloghin	2006	coluzzii	1	1	1	1		0	ND	1		1
BF0600294	Burkina Faso	Seloghin	2006	coluzzii	1	1	1	1		1		1		1
BF0600299	Burkina Faso	Koakin	2006	coluzzii	1	1	1	1		1		0	ND	1
BF0600306	Burkina Faso	Koakin	2006	coluzzii	0	0	0	0		0		0		0
BF0600338	Burkina Faso	Koakin	2006	coluzzii	0	0	0	0		0		0		0
BF0600339	Burkina Faso	Koakin	2006	coluzzii	2	2	2	0	ND	2		2		2
BF0600342	Burkina Faso	Koakin	2006	coluzzii	1	1	1	1		1		1		1
BF0600343	Burkina Faso	Koakin	2006	coluzzii	1	1	1	1		1		1		1
BF0600345	Burkina Faso	Koakin	2006	coluzzii	0	0	0	0		0		0		0
BF0600352	Burkina Faso	Koakin	2006	coluzzii	0	0	0	0		0		1	ND	0
BF0600356	Burkina Faso	Namymi	2006	coluzzii	2	2	2	2		2		2		2
BF0600364	Burkina Faso	Namymi	2006	coluzzii	0	0	0	0		0		0		0
BF0600380	Burkina Faso	Masgo	2006	coluzzii	1	1	1	1		1		1		1
BF0600398	Burkina Faso	Masgo	2006	coluzzii	1	1	1	1		1		1		1
BF0600403	Burkina Faso	Masgo	2006	coluzzii	0	0	0	0		0		0		0
BF0600410	Burkina Faso	Masgo	2006	coluzzii	0	0	0	0		0		0		0
BF0600434	Burkina Faso	Masgo	2006	coluzzii	0	0	0	0		0		0		0
BF0600445	Burkina Faso	Masgo	2006	coluzzii	2	2	2	1	ND	1	1	2		2
BF0600464	Burkina Faso	Wemtenga	2006	coluzzii	0	0	0	0		0		0		0
BF0600476	Burkina Faso	Wemtenga	2006	coluzzii	0	0	0	0		0		0		0
BF0600482	Burkina Faso		2006	coluzzii	0	missing	0	0		0		0		0
BF0600484	Burkina Faso	Wemtenga	2006	coluzzii	1	1	1	1		1		1		1
BF0600492	Burkina Faso	Wemtenga	2006	coluzzii	1	1	1	1		0	0	1		0	0
BF0600494	Burkina Faso	Wemtenga	2006	coluzzii	2	2	2	2		2		2		2
BF0600498	Burkina Faso	Wemtenga	2006	coluzzii	0	0	0	0		1	1	0		0
BF0600516	Burkina Faso	Wemtenga	2006	coluzzii	1	1	1	1		1		1		1
BF0600518	Burkina Faso	Wemtenga	2006	coluzzii	1	1	1	1		1		1		1
BF0600520	Burkina Faso	Wemtenga	2006	coluzzii	1	1	1	0	ND	0	ND	1		1
BF0600521	Burkina Faso	Wemtenga	2006	coluzzii	1	1	1	1		1		1		1
BF0600522	Burkina Faso	Wemtenga	2006	coluzzii	1	1	1	1		1		2	ND	1
BF0600529	Burkina Faso	Wemtenga	2006	coluzzii	1	1	1	0	ND	1		1		1
BF0600537	Burkina Faso	Wemtenga	2006	coluzzii	0	0	0	0		0		0		0
BF0600559	Burkina Faso	Kambo	2006	coluzzii	0	0	0	1	ND	0		0		0
BF0600604	Burkina Faso	Nobili	2006	coluzzii	1	1	1	1		1		1		1
BF0600646	Burkina Faso	Bion	2006	coluzzii	1	1	1	2	ND	1		2	ND	1
BF0600649	Burkina Faso	Bion	2006	coluzzii	0	0	0	0		0		0		0
BF0600672	Burkina Faso	Bion	2006	coluzzii	1	1	1	1		1		1		2	2
BF0600699	Burkina Faso	Siguivousse	2006	coluzzii	1	1	1	1		1		1		1
BF0600700	Burkina Faso	Siguivousse	2006	coluzzii	1	1	1	1		1		1		1
BF0600708	Burkina Faso	Siguivousse	2006	coluzzii	0	0	0	0		0		1	ND	0
BF0600728	Burkina Faso	Siguivousse	2006	coluzzii	2	2	2	2		2		2		2
BF0600736	Burkina Faso	Siguivousse	2006	coluzzii	0	0	0	0		1	1	0		0
BF0600757	Burkina Faso	Binsboubou	2006	coluzzii	0	0	0	0		0		0		0
BF0600802	Burkina Faso	Yargo	2006	coluzzii	2	2	2	2		2		2		2
BF0600803	Burkina Faso	Yargo	2006	coluzzii	1	1	1	1		1		1		1
BF0600804	Burkina Faso	Yargo	2006	coluzzii	2	2	2	2		2		2		2
BF0600806	Burkina Faso	Yargo	2006	coluzzii	0	0	0	0		1	1	0		0
BF0600807	Burkina Faso	Yargo	2006	coluzzii	0	0	0	0		1	1	0		0
BF0600809	Burkina Faso	Yargo	2006	coluzzii	0	0	0	0		1	1	0		0
BF0600812	Burkina Faso	Yargo	2006	coluzzii	1	1	1	1		1		1		1
BF0600816	Burkina Faso	Yargo	2006	coluzzii	2	2	2	2		2		2		2
BF0600817	Burkina Faso	Yargo	2006	coluzzii	1	1	1	1		2	2	1		1
BF0600827	Burkina Faso	Yargo	2006	coluzzii	2	2	2	2		2		2		2
BF0600892	Burkina Faso	Kombissiri	2006	coluzzii	1	1	1	1		2	2	1		1
BF0600894	Burkina Faso	Kombissiri	2006	coluzzii	2	2	2	1	ND	2		2		2
BF0600898	Burkina Faso	Kombissiri	2006	coluzzii	0	0	0	0		0		0		0
BF0600903	Burkina Faso	Kombissiri	2006	coluzzii	1	1	1	1		1		1		1
BF0600905	Burkina Faso	Kombissiri	2006	coluzzii	2	2	2	2		2		2		2
BF0600906	Burkina Faso	Kombissiri	2006	coluzzii	2	2	2	2		2		2		2
BF0600908	Burkina Faso	Kombissiri	2006	coluzzii	2	2	2	2		1	1	2		2
BF0600910	Burkina Faso	Kombissiri	2006	coluzzii	0	0	0	0		0		0		0
BF0600926	Burkina Faso	Kombissiri	2006	coluzzii	0	0	0	0		0		1	ND	0
BF0600927	Burkina Faso	Kombissiri	2006	coluzzii	2	2	2	2		2		2		2
BF0600929	Burkina Faso	Kombissiri	2006	coluzzii	1	1	1	1		1		2	ND	1
BF0600930	Burkina Faso	Kombissiri	2006	coluzzii	0	0	0	2	ND	0		0		0
BF0600935	Burkina Faso	Kombissiri	2006	coluzzii	1	1	0	1		1		0		1
BF0600938	Burkina Faso	Kombissiri	2006	coluzzii	1	1	1	1		2	2	1		1
BF0600956	Burkina Faso	Kombissiri	2006	coluzzii	1	1	1	1		1		2	ND	1
BF0600958	Burkina Faso	Kombissiri	2006	coluzzii	1	1	1	1		1		1		1
BF0600960	Burkina Faso	Kombissiri	2006	coluzzii	1	1	1	1		1		0	ND	1
BF0600961	Burkina Faso	Kombissiri	2006	coluzzii	1	1	1	1		1		1		1
BF0600970	Burkina Faso	Kombissiri	2006	coluzzii	1	1	1	0	ND	1		1		1
BF0600972	Burkina Faso	Kombissiri	2006	coluzzii	1	1	1	1		2	2	1		1
BF0600973	Burkina Faso	Kombissiri	2006	coluzzii	2	2	2	2		1	1	2		2
BF0600978	Burkina Faso	Lamzondo	2006	coluzzii	2	2	2	2		2		1	ND	2
BF0600982	Burkina Faso	Lamzondo	2006	coluzzii	1	1	1	1		2	ND	1		1
BF0600984	Burkina Faso	Lamzondo	2006	coluzzii	1	1	1	0	ND	1		1		1
BF0600986	Burkina Faso	Lamzondo	2006	coluzzii	2	2	2	2		2		2		2
BF0600993	Burkina Faso	Lamzondo	2006	coluzzii	2	2	2	1	ND	1	1	2		2
BF0600995	Burkina Faso	Lamzondo	2006	coluzzii	1	1	1	1		1		1		1
BF0600996	Burkina Faso	Lamzondo	2006	coluzzii	0	0	0	0		1	0	0		0
BF0600997	Burkina Faso	Lamzondo	2006	coluzzii	1	1	1	1		1		1	nr	1
BF0601000	Burkina Faso	Lamzondo	2006	coluzzii	2	1	1	1		1		1		1
BF0601030	Burkina Faso	Lamzondo	2006	coluzzii	0	0	0	1	ND	2	2	1	ND	0
BF0601031	Burkina Faso	Lamzondo	2006	coluzzii	0	0	0	0		1	0	0		0
BF0601032	Burkina Faso	Lamzondo	2006	coluzzii	0	0	0	0		0		0		0
BF0601033	Burkina Faso	Lamzondo	2006	coluzzii	1	1	1	1		1		1		1
BF0601036	Burkina Faso	Lamzondo	2006	coluzzii	2	2	2	2		1	ND	2		2
BF0601038	Burkina Faso	Lamzondo	2006	coluzzii	0	0	0	0		0		0		0
BF0601039	Burkina Faso	Lamzondo	2006	coluzzii	1	1	1	1		2	ND	1		1
BF0601040	Burkina Faso	Lamzondo	2006	coluzzii	0	0	0	0		0		0		0
BF0601044	Burkina Faso	Lamzondo	2006	coluzzii	0	0	0	0		0		0		0
BF0601046	Burkina Faso	Lamzondo	2006	coluzzii	1	1	1	1		1		1		1
BF0601050	Burkina Faso	Lamzondo	2006	coluzzii	1	1	1	1		1		1		2	2
BF0601058	Burkina Faso	Gonce	2006	coluzzii	0	0	0	1	ND	0		0		0
BF0601062	Burkina Faso	Gonce	2006	coluzzii	2	2	2	2		2		2		2
BF0601063	Burkina Faso	Gonce	2006	coluzzii	1	1	1	1		1		1		1
BF0601087	Burkina Faso	Gonce	2006	coluzzii	1	1	1	1		1		2	ND	1
BF0601089	Burkina Faso	Gonce	2006	coluzzii	1	1	1	1		1		1		1
BF0601093	Burkina Faso	Gonce	2006	coluzzii	0	0	0	0		1	ND	1	ND	0
BF0601096	Burkina Faso	Gonce	2006	coluzzii	2	2	2	2		1	ND	2		2
BF0601098	Burkina Faso	Gonce	2006	coluzzii	1	1	1	1		1		1		1
BF0601104	Burkina Faso	Gonce	2006	coluzzii	0	0	0	0		0		0		1	0
BF0601106	Burkina Faso	Gonce	2006	coluzzii	1	1	1	1		1		1		1
BF0601110	Burkina Faso	Gonce	2006	coluzzii	2	2	2	2		2		2		2
BF0601133	Burkina Faso	Gonce	2006	coluzzii	0	0	0	0		0		0		0
BF0601134	Burkina Faso	Gonce	2006	coluzzii	0	0	0	0		0		0		0
BF0601137	Burkina Faso	Gonce	2006	coluzzii	1	1	1	1		1		1		1
BF0601138	Burkina Faso	Gonce	2006	coluzzii	1	1	1	1		1		1		2	1
BF0601140	Burkina Faso	Gonce	2006	coluzzii	2	2	2	2		1	ND	2		2
BF0601146	Burkina Faso	Kierma	2006	coluzzii	1	1	1	1		1		1		1
BF0601147	Burkina Faso	Kierma	2006	coluzzii	2	2	2	2		2		2		2
BF0601148	Burkina Faso	Kierma	2006	coluzzii	1	1	1	1		1		1		1
BF0601150	Burkina Faso	Kierma	2006	coluzzii	1	1	1	1		1		1		1
BF0601152	Burkina Faso	Kierma	2006	coluzzii	1	1	1	1		1		1		1
BF0601154	Burkina Faso	Kierma	2006	coluzzii	2	2	2	2		2		2		2
BF0601155	Burkina Faso	Kierma	2006	coluzzii	0	0	0	0		1	ND	0		0
BF0601156	Burkina Faso	Kierma	2006	coluzzii	0	0	0	0		0		1	ND	0
BF0601158	Burkina Faso	Kierma	2006	coluzzii	2	2	2	1	ND	1	ND	2		2
BF0601162	Burkina Faso	Kierma	2006	coluzzii	0	0	0	0		0		0		0
BF0601165	Burkina Faso	Kierma	2006	coluzzii	0	0	0	0		0		0		0
BF0601166	Burkina Faso	Kierma	2006	coluzzii	1	1	1	0	ND	1		1		1
BF0601168	Burkina Faso	Kierma	2006	coluzzii	1	1	1	1		1		1		1
BF0601171	Burkina Faso	Kierma	2006	coluzzii	1	1	1	1		1		1		1
BF0601174	Burkina Faso	Kierma	2006	coluzzii	2	2	2	2		1	ND	2		2
BF0601183	Burkina Faso	Kierma	2006	coluzzii	0	0	0	0		0		0		0
BF0601186	Burkina Faso	Kierma	2006	coluzzii	1	1	1	1		1		1		1
BF0601196	Burkina Faso	Kierma	2006	coluzzii	0	0	0	0		0		0		0
BF0601198	Burkina Faso	Sabraogo	2006	coluzzii	1	1	1	1		0	ND	1		1
BF0601204	Burkina Faso	Sabraogo	2006	coluzzii	1	1	1	1		1		1		1
BF0601250	Burkina Faso	Sabraogo	2006	coluzzii	1	1	1	1		1		1		1
BF0601251	Burkina Faso	Sabraogo	2006	coluzzii	0	0	0	0		0		0		0
BF0601271	Burkina Faso	Sabraogo	2006	coluzzii	1	1	1	1		1		1		1
BF0601277	Burkina Faso	Sabraogo	2006	coluzzii	1	1	1	1		1		1		1
BF0601300	Burkina Faso	Kasondo	2006	coluzzii	0	0	0	0		0		0		0
BF0601317	Burkina Faso	Kasondo	2006	coluzzii	2	2	2	2		2		2		2
BF0601362	Burkina Faso	Kasondo	2006	coluzzii	2	2	2	2		2		2		2
BF0601372	Burkina Faso	Soula	2006	coluzzii	1	1	1	0	ND	1		1		1
BF0601400	Burkina Faso	Soula	2006	coluzzii	2	2	2	2		2		1	ND	2
BF0601401	Burkina Faso	Soula	2006	coluzzii	1	1	1	1		1		1		1
BF0601404	Burkina Faso	Soula	2006	coluzzii	1	1	1	1		2	ND	1		1
BF0601406	Burkina Faso	Soula	2006	coluzzii	0	0	0	0		1	ND	0		0
BF0601410	Burkina Faso	Soula	2006	coluzzii	1	1	1	1		2	ND	1		1
BF0601413	Burkina Faso	Soula	2006	coluzzii	1	1	1	0	ND	1		1		1
BF0601419	Burkina Faso	Soula	2006	coluzzii	1	1	1	1		0	ND	1		0	0
BF0601421	Burkina Faso	Soula	2006	coluzzii	1	1	1	1		1		1		1
BF0601424	Burkina Faso	Soula	2006	coluzzii	0	0	0	0		0		0		0
BF0601425	Burkina Faso	Soula	2006	coluzzii	1	1	0	1		1		0	ND	1
BF0601429	Burkina Faso	Soula	2006	coluzzii	1	1	1	1		1		1		1
BF0601452	Burkina Faso	Koassa	2006	coluzzii	0	0	0	0		0		0		0
BF0601462	Burkina Faso	Koassa	2006	coluzzii	1	1	1	1		1		1		1
BF0601471	Burkina Faso	Koassa	2006	coluzzii	1	1	1	1		1		1		1
BF0601498	Burkina Faso	Bangleongo	2006	coluzzii	1	1	1	1		1		2	ND	1
BF0601502	Burkina Faso	Bangleongo	2006	coluzzii	1	1	1	0	ND	1		1		1
BF0601523	Burkina Faso	Bangleongo	2006	coluzzii	1	1	1	1		1		1		0	0
BF0601524	Burkina Faso	Bangleongo	2006	coluzzii	1	1	1	0	ND	1		1		1
BF0601525	Burkina Faso	Bangleongo	2006	coluzzii	1	1	1	0	ND	1		1		1
BF0601526	Burkina Faso	Bangleongo	2006	coluzzii	0	0	0	0		0		0		0
BF0601534	Burkina Faso	Bangleongo	2006	coluzzii	1	1	1	1		1		1		1
BF0601537	Burkina Faso	Bangleongo	2006	coluzzii	1	1	1	1		1		1		1
BF0601546	Burkina Faso	Bangleongo	2006	coluzzii	2	2	2	2		2		2		2
BF0601556	Burkina Faso	Tuili	2006	coluzzii	0	0	0	0		0		0		0
BF0601561	Burkina Faso	Bangleongo	2006	coluzzii	0	0	0	0		0		0		0
BF0601573	Burkina Faso	Tuili	2006	coluzzii	0	0	0	0		1	ND	0		0
BF0601586	Burkina Faso	Tuili	2006	coluzzii	2	2	2	2		2		2		2
BF0601601	Burkina Faso	Tuili	2006	coluzzii	1	1	1	1		1		1		1
BF0601659	Burkina Faso	Godin	2006	coluzzii	1	1	1	1		1		1		1
BF0601662	Burkina Faso	Godin	2006	coluzzii	0	0	0	0		0		0		0
BF0601670	Burkina Faso	Godin	2006	coluzzii	0	1	1	1		1		2	nr	1
BF0601714	Burkina Faso	Ipelce	2006	coluzzii	1	1	1	1		1		1		1
BF0601732	Burkina Faso	Ipelce	2006	coluzzii	0	0	0	0		0		0		0
BF0601749	Burkina Faso	Ipelce	2006	coluzzii	0	0	0	0		0		0		0
BF0601752	Burkina Faso	Loussa	2006	coluzzii	0	0	0	0		1	ND	0		0
BF0601754	Burkina Faso	Loussa	2006	coluzzii	1	1	1	1		0	ND	1		1
BF0601755	Burkina Faso	Loussa	2006	coluzzii	0	0	0	0		1	ND	0		0
BF0601757	Burkina Faso	Loussa	2006	coluzzii	1	1	1	1		2	ND	1		1
BF0601770	Burkina Faso	Loussa	2006	coluzzii	1	1	1	1		1		1		1
BF0601776	Burkina Faso	Loussa	2006	coluzzii	0	0	0	0		0		0		0
BF0601778	Burkina Faso	Loussa	2006	coluzzii	1	1	1	1		1		1		1
BF0601781	Burkina Faso	Loussa	2006	coluzzii	1	1	1	1		0	ND	0	ND	1
BF0601783	Burkina Faso	Loussa	2006	coluzzii	1	1	1	1		1		1		1
BF0601790	Burkina Faso	Loussa	2006	coluzzii	2	2	2	2		2		2		2
BF0601824	Burkina Faso	Niango	2006	coluzzii	1	1	1	1		1		1		1
BF0601826	Burkina Faso	Niango	2006	coluzzii	1	1	1	1		1		1		1
BF0601827	Burkina Faso	Niango	2006	coluzzii	0	0	0	0		0		0		0
BF0601832	Burkina Faso	Niango	2006	coluzzii	2	2	2	2		2		2		2
BF0601836	Burkina Faso	Niango	2006	coluzzii	0	0	0	0		0		0		0
BF0601842	Burkina Faso	Niango	2006	coluzzii	0	0	0	0		0		0		0
BF0601843	Burkina Faso	Niango	2006	coluzzii	0	0	0	0		0		0		0
BF0601844	Burkina Faso	Niango	2006	coluzzii	1	1	1	1		1		1		1
BF0601870	Burkina Faso	Bilbalogo	2006	coluzzii	0	0	0	0		0		0		0
BF0601904	Burkina Faso	Bilbalogo	2006	coluzzii	2	2	2	1	ND	2		2		2
BF0601910	Burkina Faso	Bilbalogo	2006	coluzzii	1	1	1	1		2	ND	1		1
BF0601922	Burkina Faso	Bilbalogo	2006	coluzzii	0	0	0	0		0		0		0
BF0601934	Burkina Faso	Bilbalogo	2006	coluzzii	1	1	1	1		0	ND	2	ND	1
BF0601950	Burkina Faso	Poedogo	2006	coluzzii	2	2	2	2		1	ND	2		1	ND
BF0601962	Burkina Faso	Poedogo	2006	coluzzii	0	0	0	0		0		0		0
BF0601980	Burkina Faso	Poedogo	2006	coluzzii	1	1	1	1		1		1		1
BF0601988	Burkina Faso	Poedogo	2006	coluzzii	1	1	1	1		1		1		1
BF0602000	Burkina Faso	Poedogo	2006	coluzzii	0	0	0	0		0		0		0
BF0602026	Burkina Faso	Kossala	2006	coluzzii	1	1	1	1		2	ND	2	ND	0	ND
BF0602030	Burkina Faso	Kossala	2006	coluzzii	1	1	1	1		2	ND	1		1
BF0602054	Burkina Faso	Kossala	2006	coluzzii	1	1	1	1		1		1		1
BF0602094	Burkina Faso	Sakouissi	2006	coluzzii	1	1	1	1		1		1		1
BF0602106	Burkina Faso	Sakouissi	2006	coluzzii	0	0	0	0		1	ND	0		0
BF0602120	Burkina Faso	Sakouissi	2006	coluzzii	0	0	0	0		0		0		0
BF0602122	Burkina Faso	Sakouissi	2006	coluzzii	1	1	1	1		1		0	ND	1
BF0602154	Burkina Faso	Ganwoko	2006	coluzzii	0	0	0	0		1	ND	0		0
BF0602188	Burkina Faso	Ganwoko	2006	coluzzii	0	0	0	0		2	ND	0		0
BF0602216	Burkina Faso	Passebtinga	2006	coluzzii	0	0	0	0		0		1	ND	0
BF0602218	Burkina Faso	Passebtinga	2006	coluzzii	1	1	1	0	ND	1		1		1
BF0602220	Burkina Faso	Passebtinga	2006	coluzzii	2	2	2	2		1	ND	2		2
BF0602244	Burkina Faso	Passebtinga	2006	coluzzii	1	1	1	1		1		1		1
BF0602247	Burkina Faso	Passebtinga	2006	coluzzii	1	1	1	1		1		1		1
BF0602250	Burkina Faso	Passebtinga	2006	coluzzii	1	1	1	1		1		0	ND	1
BF0602254	Burkina Faso	Passebtinga	2006	coluzzii	1	1	1	1		1		1		1
BF0602340	Burkina Faso	Sarogo	2006	coluzzii	0	0	0	0		0		0		0
BF0602342	Burkina Faso	Sarogo	2006	coluzzii	1	1	1	1		0	ND	1		1
BF0602406	Burkina Faso	Boura-Yakin	2006	coluzzii	1	1	1	1		1		1		1
BF0602411	Burkina Faso	Boura-Yakin	2006	coluzzii	1	1	1	1		1		1		1
BF0602416	Burkina Faso	Boura-Yakin	2006	coluzzii	1	1	1	1		1		1		1
BF0602420	Burkina Faso	Boura-Yakin	2006	coluzzii	1	1	1	1		1		1		1
BF0602424	Burkina Faso	Boura-Yakin	2006	coluzzii	1	0	0	0		1	0	0		0
BF0602434	Burkina Faso	Boura-Yakin	2006	coluzzii	0	0	0	0		0		1	ND	0
BF0602444	Burkina Faso	Boura-Yakin	2006	coluzzii	2	2	2	2		2		2		2
BF0602446	Burkina Faso	Boura-Yakin	2006	coluzzii	1	1	0	1		1		1		1
BF0602464	Burkina Faso	Goudri	2006	coluzzii	1	1	1	1		1		1		1
BF0602468	Burkina Faso	Goudri	2006	coluzzii	0	0	0	0		0		0		0
BF0602480	Burkina Faso	Goudri	2006	coluzzii	1	1	1	1		1		2	ND	1
BF0602483	Burkina Faso	Goudri	2006	coluzzii	0	0	0	0		0		0		0
BF0602484	Burkina Faso	Goudri	2006	coluzzii	1	1	1	1		2	ND	1		1
BF0602486	Burkina Faso	Goudri	2006	coluzzii	1	1	1	1		1		1		1
BF0602487	Burkina Faso	Goudri	2006	coluzzii	0	0	0	0		0		0		0
BF0602488	Burkina Faso	Goudri	2006	coluzzii	0	1	1	1		1		1		1
BF0602492	Burkina Faso	Goudri	2006	coluzzii	2	2	2	2		2		2		2
BF0602506	Burkina Faso	Goudri	2006	coluzzii	0	0	0	0		1	ND	0		0
BF0602634	Burkina Faso	Niongho	2006	coluzzii	0	0	0	0		1	ND	0		0
BF0602648	Burkina Faso	Niongho	2006	coluzzii	0	0	0	0		0		0		0
BF0602650	Burkina Faso	Niongho	2006	coluzzii	1	1	1	1		1		1		1
BF0602658	Burkina Faso	Niongho	2006	coluzzii	0	0	0	0		0		0		1	0
BF0602662	Burkina Faso	Niongho	2006	coluzzii	0	0	0	0		0		0		0
BF0602664	Burkina Faso	Niongho	2006	coluzzii	1	1	1	1		1		1		1
BF0602690	Burkina Faso	Dapeleogo	2006	coluzzii	1	1	1	0	ND	0	ND	1		1
BF0602694	Burkina Faso	Dapeleogo	2006	coluzzii	1	1	0	1		1		2	ND	1
BF0602721	Burkina Faso	Dapeleogo	2006	coluzzii	0	0	0	0		0		0		0
BF0602750	Burkina Faso	Ragamsin	2006	coluzzii	0	0	0	0		0		0		0
BF0602762	Burkina Faso	Ragamsin	2006	coluzzii	1	1	1	0	ND	1		1		1
BF0602808	Burkina Faso	Togse	2006	coluzzii	2	2	2	2		1	ND	2		2
BF0602810	Burkina Faso	Togse	2006	coluzzii	0	0	0	0		1	ND	0		0
BF0602837	Burkina Faso	Togse	2006	coluzzii	0	0	0	0		0		0		0
BF0602854	Burkina Faso	KaioboCentre	2006	coluzzii	1	1	1	1		1		1		1
BF0602856	Burkina Faso	KaioboCentre	2006	coluzzii	1	1	1	1		1		1		1
BF0602872	Burkina Faso	KaioboCentre	2006	coluzzii	1	1	1	1		1		1		1
BF0602876	Burkina Faso	KaioboCentre	2006	coluzzii	1	1	1	1		1		1		1
BF0602887	Burkina Faso	KaioboCentre	2006	coluzzii	1	1	1	1		2	ND	1		1
BF0602888	Burkina Faso	KaioboCentre	2006	coluzzii	1	1	1	1		2	ND	1		1
BF0602906	Burkina Faso	Teyoko	2006	coluzzii	1	1	0	1		1		1		1
BF0603004	Burkina Faso	Zaptinga	2006	coluzzii	1	1	1	1		1		1		1
BF0603026	Burkina Faso	Zaptinga	2006	coluzzii	0	0	0	0		0		0		0
BF0603128	Burkina Faso	Ragadogo	2006	coluzzii	0	0	0	0		0		0		0
BF0603208	Burkina Faso	Wilga	2006	coluzzii	0	0	0	0		0		0		0
BF0603223	Burkina Faso	Wilga	2006	coluzzii	2	2	2	2		2		2		2
BF0603234	Burkina Faso	Wilga	2006	coluzzii	1	1	1	1		1		1		1
BF0603243	Burkina Faso	Wilga	2006	coluzzii	2	2	2	1	ND	2		2		2
BF0603244	Burkina Faso	Wilga	2006	coluzzii	1	1	1	1		1		1		1
BF0603245	Burkina Faso	Wilga	2006	coluzzii	0	0	0	0		1	ND	0		0
BF0603301	Burkina Faso	Bana	2006	coluzzii	2	2	2	2		2		1	ND	2
BF0603304	Burkina Faso	Bana	2006	coluzzii	0	0	0	0		0		0		0
BF0603305	Burkina Faso	Bana	2006	coluzzii	1	1	1	1		1		1		1
BF0603306	Burkina Faso	Bana	2006	coluzzii	1	1	1	1		1		1		1
BF0603310	Burkina Faso	Bana	2006	coluzzii	1	1	1	1		1		0	ND	1
BF0603314	Burkina Faso	Bana	2006	coluzzii	2	2	2	1	ND	2		2		2
BF0603315	Burkina Faso	Bana	2006	coluzzii	1	1	1	0	ND	1		1		1
BF0603316	Burkina Faso	Bana	2006	coluzzii	0	0	0	0		0		1	ND	0
BF0603318	Burkina Faso	Bana	2006	coluzzii	1	1	1	1		1		1		1
BF0603323	Burkina Faso	Bana	2006	coluzzii	2	2	2	2		2		2		2
BF0603326	Burkina Faso	Bana	2006	coluzzii	1	1	1	1		1		1		1
BF0603328	Burkina Faso	Bana	2006	coluzzii	1	1	1	1		1		1		1
BF0603329	Burkina Faso	Bana	2006	coluzzii	1	1	1	1		1		1		1
BF0603333	Burkina Faso	Bana	2006	coluzzii	2	2	2	2		2		2		2
BF0603336	Burkina Faso	Bana	2006	coluzzii	2	2	2	2		2		1	ND	2
BF0603337	Burkina Faso	Bana	2006	coluzzii	0	0	0	0		0		0		0
BF0603340	Burkina Faso	Bana	2006	coluzzii	1	1	2	1		1		1		1
BF0603341	Burkina Faso	Bana	2006	coluzzii	2	2	2	2		2		2		2
BF0603343	Burkina Faso	Bana	2006	coluzzii	2	2	2	2		1	ND	2		2
BF0603356	Burkina Faso	Souli	2006	coluzzii	1	1	1	1		1		1		1
BF0603358	Burkina Faso	Souli	2006	coluzzii	0	0	0	0		0		0		0
BF0603360	Burkina Faso	Souli	2006	coluzzii	0	0	0	0		0		1	ND	0
BF0603361	Burkina Faso	Souli	2006	coluzzii	2	2	2	2		2		2		2
BF0603397	Burkina Faso	Souli	2006	coluzzii	2	2	2	2		2		2		2
BF0603430	Burkina Faso	ToeBanega	2006	coluzzii	0	0	0	0		0		0		0
BF0603456	Burkina Faso	Dissomey	2006	coluzzii	1	1	1	1		1		1		1
BF0603458	Burkina Faso	Dissomey	2006	coluzzii	0	0	0	0		0		0		0
BF0603460	Burkina Faso	Dissomey	2006	coluzzii	1	1	1	1		1		1		1
BF0603462	Burkina Faso	Dissomey	2006	coluzzii	1	1	1	0	ND	1		1		1
BF0603466	Burkina Faso	Dissomey	2006	coluzzii	2	2	2	2		2		2		2
BF0603468	Burkina Faso	Dissomey	2006	coluzzii	1	1	1	1		1		2	ND	1
BF0603488	Burkina Faso	Dissomey	2006	coluzzii	1	1	missing	1		0	ND	1		1
BF0603493	Burkina Faso	Dissomey	2006	coluzzii	1	1	missing	1		1		1		1
BF0603502	Burkina Faso	Tibe	2006	coluzzii	2	2	2	2		2		2		2
BF0603504	Burkina Faso	Tibe	2006	coluzzii	0	0	0	0		0		1	ND	0
BF0603506	Burkina Faso	Tibe	2006	coluzzii	2	2	2	2		1	ND	2		2
BF0603516	Burkina Faso	Tibe	2006	coluzzii	2	2	2	2		2		2		2
BF0603522	Burkina Faso	Tibe	2006	coluzzii	1	1	1	1		1		1		1
BF0603524	Burkina Faso	Tibe	2006	coluzzii	0	0	0	0		1	ND	0		0
BF0603543	Burkina Faso	Tibe	2006	coluzzii	1	1	1	1		2	ND	1		1
BF0603547	Burkina Faso	Tibe	2006	coluzzii	1	1	1	2	ND	2	ND	0	ND	1
BF0603586	Burkina Faso	Goubla	2006	coluzzii	1	1	1	1		1		1		1
BF0603588	Burkina Faso	Goubla	2006	coluzzii	0	0	0	0		0		2	ND	0
BF0603594	Burkina Faso	Goubla	2006	coluzzii	1	1	1	1		0	ND	1		2	2
BF0603597	Burkina Faso	Goubla	2006	coluzzii	1	1	1	1		1		1		1
BF0603626	Burkina Faso	Tamse	2006	coluzzii	0	0	0	0		0		0		0
BF0603636	Burkina Faso	Tamse	2006	coluzzii	0	0	1	0		2	ND	2	ND	0
BF0603688	Burkina Faso	Guere	2006	coluzzii	1	1	1	1		1		1		1
BF0603704	Burkina Faso	Boura-Toemissin	2006	coluzzii	2	2	2	2		1	ND	2		2
BF0603706	Burkina Faso	Boura-Toemissin	2006	coluzzii	2	2	2	1	ND	2		2		2
BF0603714	Burkina Faso	Boura-Toemissin	2006	coluzzii	1	1	1	1		1		1		1
BF0603720	Burkina Faso	Boura-Toemissin	2006	coluzzii	1	1	1	1		1		1		1
BF0603730	Burkina Faso	Boura-Toemissin	2006	coluzzii	0	0	0	0		0		0		0
BF0603744	Burkina Faso	Boura-Toemissin	2006	coluzzii	1	1	1	1		0	ND	1		1
BF0603750	Burkina Faso	Boura-Toemissin	2006	coluzzii	0	1	1	1		1		1		1
BF0603803	Burkina Faso	Nangouman	2006	coluzzii	1	1	1	1		1		1		1
BF0603804	Burkina Faso	Nangouman	2006	coluzzii	1	1	1	1		1		1		1
BF0603805	Burkina Faso	Nangouman	2006	coluzzii	1	1	1	1		1		1		1
BF0603808	Burkina Faso	Nangouman	2006	coluzzii	2	2	2	2		2		2		2
BF0603812	Burkina Faso	Nangouman	2006	coluzzii	1	1	0	1		1		1		1
BF0603819	Burkina Faso	Nangouman	2006	coluzzii	2	2	2	2		2		2		2
BF0603823	Burkina Faso	Nangouman	2006	coluzzii	1	1	1	1		1		1		1
BF0603832	Burkina Faso	Nangouman	2006	coluzzii	1	1	1	1		1		1		1
BF0603842	Burkina Faso	Nangouman	2006	coluzzii	1	1	1	1		1		1		1
BF0603846	Burkina Faso	Nangouman	2006	coluzzii	1	0	1	1		1		1		1
BF0603848	Burkina Faso	Nangouman	2006	coluzzii	1	1	1	1		1		1		1
BF0603850	Burkina Faso	Nangouman	2006	coluzzii	2	2	2	2		2		2		2
BF0603861	Burkina Faso	BonGoumBarga	2006	coluzzii	0	0	0	0		0		0		0
BF0603864	Burkina Faso	BonGoumBarga	2006	coluzzii	2	2	2	2		1	ND	2		2
BF0603930	Burkina Faso	Kalwiga	2006	coluzzii	1	1	1	1		2	ND	0	ND	1
BF0603980	Burkina Faso	Koudiougou	2006	coluzzii	1	1	1	1		1		1		1
BF0604060	Burkina Faso	Gonse	2006	coluzzii	2	2	2	1	ND	1	ND	2		2
BF0604062	Burkina Faso	Gonse	2006	coluzzii	0	0	0	0		0		0		0
BF0604066	Burkina Faso	Gonse	2006	coluzzii	2	2	2	2		2		2		2
BF0604078	Burkina Faso	Gonse	2006	coluzzii	2	2	2	2		2		2		2
BF0604089	Burkina Faso	Gonse	2006	coluzzii	1	1	1	1		1		1		1
BF0604118	Burkina Faso	Nacombogo	2006	coluzzii	2	2	2	2		2		2		2
BF0604127	Burkina Faso	Nacombogo	2006	coluzzii	0	0	0	0		1	ND	0		0
BF0604132	Burkina Faso	Nacombogo	2006	coluzzii	1	1	1	1		0	ND	1		1
BF0604137	Burkina Faso	Nacombogo	2006	coluzzii	0	0	0	0		0		0		1	0
BF0604146	Burkina Faso	Nacombogo	2006	coluzzii	0	0	0	0		0		1	ND	0
BF0604148	Burkina Faso	Nacombogo	2006	coluzzii	1	1	1	1		1		1		1
BF0604158	Burkina Faso	Nacombogo	2006	coluzzii	1	0	0	0		0		0		0
BF0604170	Burkina Faso	Sidtenga	2006	coluzzii	0	0	0	0		1	ND	1	ND	0
BF0604176	Burkina Faso	Sidtenga	2006	coluzzii	2	2	2	2		2		2		2
BF0604177	Burkina Faso	Sidtenga	2006	coluzzii	1	1	1	1		1		1		1
BF0604188	Burkina Faso	Sidtenga	2006	coluzzii	1	1	1	1		1		1		1
BF0604192	Burkina Faso	Sidtenga	2006	coluzzii	2	2	2	2		2		2		2
BF0604270	Burkina Faso	Binstigre	2006	coluzzii	0	0	0	0		0		0		0
BF0604278	Burkina Faso	Binstigre	2006	coluzzii	1	1	1	1		1		1		1
BF0604282	Burkina Faso	Binstigre	2006	coluzzii	1	1	1	1		1		1		1
BF0604290	Burkina Faso	Binstigre	2006	coluzzii	1	1	1	1		1		1		1
BF0604301	Burkina Faso	Binstigre	2006	coluzzii	0	0	0	0		0		0		0
BF0604307	Burkina Faso	Binstigre	2006	coluzzii	0	0	0	0		0		1	ND	0
BF0604310	Burkina Faso	Binstigre	2006	coluzzii	0	1	1	1		1		0	nr	1
BF0604311	Burkina Faso	Binstigre	2006	coluzzii	0	0	0	0		0		0		0
BF0604330	Burkina Faso	Kongrissince	2006	coluzzii	1	1	1	1		1		1		1
BF0604333	Burkina Faso	Kongrissince	2006	coluzzii	1	1	1	1		1		1		1
BF0604373	Burkina Faso	Doncin	2006	coluzzii	1	1	1	1		2	ND	1		1
BF0604426	Burkina Faso	Kongbaga	2006	coluzzii	0	0	0	0		0		0		0
BF0604486	Burkina Faso	Zagable	2006	coluzzii	1	1	1	1		1		1		1
BF0604550	Burkina Faso	Guidgretinga	2006	coluzzii	1	0	0	0		0		0		0
BF0604606	Burkina Faso	Zarahougo	2006	coluzzii	0	0	0	0		1	ND	0		0
BF0604612	Burkina Faso	Zarahougo	2006	coluzzii	1	1	1	1		1		1		1
BF0604618	Burkina Faso	Zarahougo	2006	coluzzii	1	1	1	1		1		1		1
BF0604661	Burkina Faso	Doara	2006	coluzzii	1	1	1	1		1		1		1
BF0604741	Burkina Faso	Tampuy	2006	coluzzii	1	1	1	1		1		1		1
BF0604748	Burkina Faso	Tampuy	2006	coluzzii	1	1	1	1		1		1		1
BF0604822	Burkina Faso	Zangogo	2006	coluzzii	2	2	2	2		2		2		2
BF0604860	Burkina Faso	Manga	2006	coluzzii	1	0	0	0		1	1	0		0
BF0604862	Burkina Faso	Manga	2006	coluzzii	2	2	2	2		1	ND	2		2
BF0604872	Burkina Faso	Manga	2006	coluzzii	1	1	1	1		1		1		1
BF0604876	Burkina Faso	Manga	2006	coluzzii	0	0	0	0		0		0		0
BF0604996	Burkina Faso	Namymi	2006	coluzzii	1	0	0	0		0	ND	0		0
BF0605000	Burkina Faso	Namymi	2006	coluzzii	0	0	0	0		0		0		0
BF0605068	Burkina Faso	Poessi	2006	coluzzii	1	0	0	0		0		0		0
BF0605071	Burkina Faso	Poessi	2006	coluzzii	1	1	1	1		1		1		1
BF0605077	Burkina Faso	Poessi	2006	coluzzii	1	1	1	1		1		0	ND	1
BF0605083	Burkina Faso	Poessi	2006	coluzzii	1	1	1	1		1		1		1
BF0605084	Burkina Faso	Poessi	2006	coluzzii	2	2	2	2		1	ND	2		2
BF0605086	Burkina Faso	Poessi	2006	coluzzii	0	1	1	1		1		2	nr	1
BF0605092	Burkina Faso	Poessi	2006	coluzzii	1	1	1	1		1		1		1
BF0605098	Burkina Faso	Poessi	2006	coluzzii	0	0	0	0		1	ND	0		0
BF0605113	Burkina Faso	Nanoro	2006	coluzzii	1	1	1	1		1		1		1
BF0605118	Burkina Faso	Nanoro	2006	coluzzii	0	0	0	0		0		0		0
BF0605120	Burkina Faso	Nanoro	2006	coluzzii	0	0	0	0		0		0		0
BF0605123	Burkina Faso	Nanoro	2006	coluzzii	0	0	0	0		1	ND	1	ND	0
BF0605129	Burkina Faso	Nanoro	2006	coluzzii	1	1	1	1		1		1		1
BF0605131	Burkina Faso	Nanoro	2006	coluzzii	0	0	0	0		0		0		0
BF0605146	Burkina Faso	Nanoro	2006	coluzzii	0	0	0	0		0		0		0
BF0605162	Burkina Faso	Ilyale	2006	coluzzii	0	0	0	0		0		0		0
BF0605169	Burkina Faso	Ilyale	2006	coluzzii	0	0	0	0		1	ND	0		0
BF0605170	Burkina Faso	Ilyale	2006	coluzzii	0	0	0	0		0		0		0
BF0605288	Burkina Faso	Latanga	2006	coluzzii	0	0	0	0		0		0		0
BF0605352	Burkina Faso	Pella	2006	coluzzii	2	2	2	2		2		2		2
BF0605423	Burkina Faso	Gounda	2006	coluzzii	1	1	1	1		1		1		1
BF0605430	Burkina Faso	Gounda	2006	coluzzii	2	2	2	2		2		2		2
BF0605431	Burkina Faso	Gounda	2006	coluzzii	2	2	2	2		2		2		2
BF0605437	Burkina Faso	Gounda	2006	coluzzii	1	1	1	1		1		1		1
BF0605470	Burkina Faso	Seguedin	2006	coluzzii	0	0	0	0		0		0		0
BF0605472	Burkina Faso	Seguedin	2006	coluzzii	1	1	1	1		1		1		1
BF0605474	Burkina Faso	Seguedin	2006	coluzzii	1	1	1	1		1		1		1
BF0605476	Burkina Faso	Seguedin	2006	coluzzii	1	0	0	0		0		0		0
BF0605492	Burkina Faso	Seguedin	2006	coluzzii	1	1	1	1		1		1		2	1
BF0605494	Burkina Faso	Seguedin	2006	coluzzii	2	2	2	2		2		1	ND	2
BF0605502	Burkina Faso	Seguedin	2006	coluzzii	2	2	2	2		2		2		2
BF0605506	Burkina Faso	Seguedin	2006	coluzzii	1	1	1	1		1		1		1
BF0605514	Burkina Faso	Seguedin	2006	coluzzii	0	0	0	0		0		0		0
BF0605521	Burkina Faso	Nazoanga	2006	coluzzii	1	1	2	1		1		1		1
BF0605524	Burkina Faso	Nazoanga	2006	coluzzii	1	1	1	1		1		1		1
BF0605525	Burkina Faso	Nazoanga	2006	coluzzii	1	1	1	1		1		1		1
BF0605526	Burkina Faso	Nazoanga	2006	coluzzii	0	0	missing	0		0		0		0
BF0605527	Burkina Faso	Nazoanga	2006	coluzzii	2	2	2	1	ND	2		2		2
BF0605528	Burkina Faso	Nazoanga	2006	coluzzii	2	2	2	2		2		2		2
BF0605529	Burkina Faso	Nazoanga	2006	coluzzii	2	2	2	2		2		2		2
BF0605531	Burkina Faso	Nazoanga	2006	coluzzii	1	1	1	1		1		1		1
BF0605534	Burkina Faso	Nazoanga	2006	coluzzii	1	1	1	1		1		0	ND	1
BF0605535	Burkina Faso	Nazoanga	2006	coluzzii	1	1	1	1		1		1		1
BF0605540	Burkina Faso	Nazoanga	2006	coluzzii	0	0	0	0		0		0		0
BF0605545	Burkina Faso	Nazoanga	2006	coluzzii	0	0	0	0		0		0		0
BF0605552	Burkina Faso	Nazoanga	2006	coluzzii	1	1	1	1		1		1		1
BF0605576	Burkina Faso	Zimidin	2006	coluzzii	1	1	1	1		1		1		2	1
BF0605584	Burkina Faso	Zimidin	2006	coluzzii	2	2	2	1	ND	2		2		2
BF0605586	Burkina Faso	Zimidin	2006	coluzzii	2	2	2	2		2		2		2
BF0605588	Burkina Faso	Zimidin	2006	coluzzii	1	1	1	1		2	ND	1		1
BF0605589	Burkina Faso	Zimidin	2006	coluzzii	1	1	1	1		2	ND	1		1
BF0605595	Burkina Faso	Zimidin	2006	coluzzii	1	1	1	1		2	ND	2	ND	1
BF0605596	Burkina Faso	Zimidin	2006	coluzzii	1	1	1	1		1		1		1
BF0605598	Burkina Faso	Zimidin	2006	coluzzii	1	1	1	1		1		1		1
BF0605606	Burkina Faso	Zimidin	2006	coluzzii	2	2	2	2		2		2		2
BF0605620	Burkina Faso	Zimidin	2006	coluzzii	0	0	0	0		0		0		0
BF0605647	Burkina Faso	Kona	2006	coluzzii	0	0	0	0		0		0		0
4629	Cameroon	Ahala	2005	coluzzii	0	ND	ND	0		0		0		0
4658	Cameroon	Odza II	2005	coluzzii	0	ND	ND	0		0		1	ND	0
4664	Cameroon	Odza II	2005	coluzzii	0	ND	ND	0		0		0		0
4667	Cameroon	Odza II	2005	coluzzii	0	ND	ND	0		0		0		0
4680	Cameroon	Mbalmayo	2005	coluzzii	0	ND	ND	0		0		0		0
4681	Cameroon	Mbalmayo	2005	coluzzii	0	ND	ND	0		0		2	ND	0
4682	Cameroon	Mbalmayo	2005	coluzzii	0	ND	ND	0		0		1	ND	0
4683	Cameroon	Mbalmayo	2005	coluzzii	0	ND	ND	0		0		1	ND	0
4686	Cameroon	Mbalmayo	2005	coluzzii	0	ND	ND	0		0		1	ND	0
4717	Cameroon	Abang	2005	coluzzii	0	ND	ND	0		0		1	ND	0
4722	Cameroon	Pont So'o	2005	coluzzii	0	ND	ND	0		0		1	ND	0
4723	Cameroon	Pont So'o	2005	coluzzii	0	ND	ND	1	ND	0		1	ND	0
4724	Cameroon	Pont So'o	2005	coluzzii	0	ND	ND	1	ND	0		1	ND	0
4750	Cameroon	Ando'o	2005	coluzzii	0	ND	ND	0		0		1	ND	0
4766	Cameroon	Nko'ovos II	2005	coluzzii	0	ND	ND	0		0		0		0
4767	Cameroon	Nko'ovos II	2005	coluzzii	0	ND	ND	0		0		0		0
4769	Cameroon	Nko'ovos II	2005	coluzzii	0	ND	ND	0		0		0		0
4800	Cameroon	Ke'eke	2005	coluzzii	0	ND	ND	0		0		0		0
4801	Cameroon	Ke'eke	2005	coluzzii	0	ND	ND	0		0		1	ND	0
4802	Cameroon	Ke'eke	2005	coluzzii	0	ND	ND	0		0		0		0
4834	Cameroon	Zouameyong	2005	coluzzii	0	ND	ND	0		0		1	ND	0
4841	Cameroon	Ebolowa (Adoum)	2005	coluzzii	0	ND	ND	0		0		0		0
4842	Cameroon	Ebolowa (Adoum)	2005	coluzzii	0	ND	ND	0		0		0		0
4845	Cameroon	Ebolowa (Adoum)	2005	coluzzii	0	ND	ND	0		0		0		0
4847	Cameroon	Ebolowa (Adoum)	2005	coluzzii	0	ND	ND	0		0		1	ND	0
4848	Cameroon	Ebolowa (Adoum)	2005	coluzzii	0	ND	ND	0		0		0		0
4849	Cameroon	Ebolowa (Adoum)	2005	coluzzii	0	ND	ND	0		0		0		0
4850	Cameroon	Ebolowa (Adoum)	2005	coluzzii	0	ND	ND	0		0		1	ND	0
4851	Cameroon	Ebolowa (Adoum)	2005	coluzzii	0	ND	ND	0		0		0		0
4852	Cameroon	Ebolowa (Adoum)	2005	coluzzii	0	ND	ND	0		0		0		0
4854	Cameroon	Ebolowa (Adoum)	2005	coluzzii	0	ND	ND	0		0		0		0
4855	Cameroon	Ebolowa (Adoum)	2005	coluzzii	0	ND	ND	0		0		0		0
4856	Cameroon	Ebolowa (Adoum)	2005	coluzzii	0	ND	ND	0		0		0		0
4892	Cameroon	Engom II	2005	coluzzii	0	ND	ND	0		2	ND	1	ND	0
4894	Cameroon	Engom II	2005	coluzzii	0	ND	ND	0		0		1	ND	0
5035	Cameroon	Nlozok	2005	coluzzii	0	ND	ND	0		0		1	ND	0
5071	Cameroon	Lendi	2005	coluzzii	0	ND	ND	0		0		1	ND	0
5081	Cameroon	Lendi	2005	coluzzii	0	ND	ND	0		0		0		0
5087	Cameroon	Nlende Dibe	2005	coluzzii	0	ND	ND	0		0		0		0
5117	Cameroon	Lolabé I	2005	coluzzii	0	ND	ND	0		0		1	ND	0
5158	Cameroon	Etonde Fang	2005	coluzzii	0	ND	ND	0		1	ND	2	ND	0
4550	Cameroon	Nkolmbene	2005	coluzzii	0	ND	ND	0		0		0		0
4544	Cameroon	Obala	2005	coluzzii	0	ND	ND	1	ND	0		0		0
BNDED87A01	Benin	Dedokpo Cotonou	1986-89	coluzzii	0	ND	ND	0		0		0		1	ND
BNDED87A02	Benin	Dedokpo Cotonou	1986-89	coluzzii	0	ND	ND	0		0		0		0
BNDED87A03	Benin	Dedokpo Cotonou	1986-89	coluzzii	0	ND	ND	0		0		0		0
BNDED87A04	Benin	Dedokpo Cotonou	1986-89	coluzzii	0	ND	ND	0		0		0		0
BNDED87A05	Benin	Dedokpo Cotonou	1986-89	coluzzii	0	ND	ND	0		1	1	0		0
BNDED87A06	Benin	Dedokpo Cotonou	1986-89	coluzzii	0	ND	ND	0		2	nr	0		0
BNDED87A07	Benin	Dedokpo Cotonou	1986-89	coluzzii	0	ND	ND	0		0		0		0
BNDED87A08	Benin	Dedokpo Cotonou	1986-89	coluzzii	0	ND	ND	0		0		0		0
BNDED87A09	Benin	Dedokpo Cotonou	1986-89	coluzzii	0	ND	ND	0		0		0		0
BNDED87A10	Benin	Dedokpo Cotonou	1986-89	coluzzii	0	ND	ND	0		0		0		0
BNDED87A11	Benin	Dedokpo Cotonou	1986-89	coluzzii	0	ND	ND	0		1	1	0		1	0
BNDED87A12	Benin	Dedokpo Cotonou	1986-89	coluzzii	0	ND	ND	0		1	1	0		0
BNDED87A13	Benin	Dedokpo Cotonou	1986-89	coluzzii	0	ND	ND	0		1	1	0		0
BNDED87A14	Benin	Dedokpo Cotonou	1986-89	coluzzii	0	ND	ND	0		1	1	0		0
BNDED87A15	Benin	Dedokpo Cotonou	1986-89	coluzzii	0	ND	ND	0		0		0		0
BNDED87A16	Benin	Dedokpo Cotonou	1986-89	coluzzii	0	ND	ND	0		0		0		0
BNDED87A17	Benin	Dedokpo Cotonou	1986-89	coluzzii	0	ND	ND	0		1	1	0		0
BNDED87A18	Benin	Dedokpo Cotonou	1986-89	coluzzii	0	ND	ND	0		0		0		0
BNDED87A19	Benin	Dedokpo Cotonou	1986-89	coluzzii	0	ND	ND	0		0		0		0
BNDED87A20	Benin	Dedokpo Cotonou	1986-89	coluzzii	0	ND	ND	0		0		0		0
SEKAG86A02	Senegal	Douma/Kaguite, Seleky	1986	coluzzii	0	ND	ND	0		1	ND	0		0
SEKAG86A05	Senegal	Douma/Kaguite, Seleky	1986	coluzzii	0	ND	ND	0		0		1	nr	0
MASEL93A01	Mali	Selinkineyi	1993-95	coluzzii	1	ND	ND	1		1		1		2	ND
MASEL93A02	Mali	Selinkineyi	1993-95	coluzzii	1	ND	ND	1		1		1		2	2
MASEL93A04	Mali	Selinkineyi	1993-95	coluzzii	2	ND	ND	1	2	2		2		2
MASEL93A06	Mali	Selinkineyi	1993-95	coluzzii	2	ND	ND	2		1	ND	2		2
MASEL93A10	Mali	Selinkineyi	1993-95	coluzzii	1	ND	ND	1		1		1		2	ND
MASEL93A11	Mali	Selinkineyi	1993-95	coluzzii	0	ND	ND	0		0		0		2	0
MASEL93A13	Mali	Selinkineyi	1993-95	coluzzii	0	ND	ND	0		0		0		2	0
MASEL93A15	Mali	Selinkineyi	1993-95	coluzzii	1	ND	ND	1		2	2	1		1
MASEL93A16	Mali	Selinkineyi	1993-95	coluzzii	0	ND	ND	0		0		0		0
MASEL93A17	Mali	Selinkineyi	1993-95	coluzzii	1	ND	ND	1		1		1		1
MASEL93A18	Mali	Selinkineyi	1993-95	coluzzii	1	ND	ND	1		1		1		1
MASEL93A19	Mali	Selinkineyi	1993-95	coluzzii	1	ND	ND	1		1		1		1
MASEL93A21	Mali	Selinkineyi	1993-95	coluzzii	1	ND	ND	1		1		1		1
MASEL93A22	Mali	Selinkineyi	1993-95	coluzzii	1	ND	ND	1		1		1		1
MASEL93A23	Mali	Selinkineyi	1993-95	coluzzii	1	ND	ND	1		1		1		0	0
MASEL93A24	Mali	Selinkineyi	1993-95	coluzzii	1	ND	ND	0	0	1		1		1
MASEL93A25	Mali	Selinkineyi	1993-95	coluzzii	0	ND	ND	0		0		0		0
MASEL93A26	Mali	Selinkineyi	1993-95	coluzzii	1	ND	ND	1		1		1		1
MASEL93A31	Mali	Selinkineyi	1993-95	coluzzii	1	ND	ND	1		1		2	ND	1
MASEL93A32	Mali	Selinkineyi	1993-95	coluzzii	0	ND	ND	0		0		0		0
MASEL93A35	Mali	Selinkineyi	1993-95	coluzzii	0	ND	ND	0		0		0		0
MASEL93A36	Mali	Selinkineyi	1993-95	coluzzii	2	ND	ND	2		2		2		2
MASEL93A37	Mali	Selinkineyi	1993-95	coluzzii	1	ND	ND	1		1		1		1
MASEL93A38	Mali	Selinkineyi	1993-95	coluzzii	1	ND	ND	1		1		1		0	0
MASEL93A39	Mali	Selinkineyi	1993-95	coluzzii	0	ND	ND	0		0		0		0
MASEL93A40	Mali	Selinkineyi	1993-95	coluzzii	1	ND	ND	1		1		0	nr	1
MASEL93A41	Mali	Selinkineyi	1993-95	coluzzii	1	ND	ND	1		1		1		1
MASEL93A42	Mali	Selinkineyi	1993-95	coluzzii	1	ND	ND	1		1		1		1
MASEL93A43	Mali	Selinkineyi	1993-95	coluzzii	1	ND	ND	1		1		1		1
MASEL93A44	Mali	Selinkineyi	1993-95	coluzzii	1	ND	ND	1		1		1		1
MASEL93A45	Mali	Selinkineyi	1993-95	coluzzii	1	ND	ND	1		1		1		1
MASEL93A47	Mali	Selinkineyi	1993-95	coluzzii	1	ND	ND	1		0	0	2	ND	1
MASEL93A48	Mali	Selinkineyi	1993-95	coluzzii	2	ND	ND	1	1	2		2		2
MASEL93A50	Mali	Selinkineyi	1993-95	coluzzii	1	ND	ND	1		1		1		1
MASEL93A58	Mali	Selinkineyi	1993-95	coluzzii	0	ND	ND	0		0		0		0
MASEL93A61	Mali	Selinkineyi	1993-95	coluzzii	1	ND	ND	1		1		1		1
MASEL93A62	Mali	Selinkineyi	1993-95	coluzzii	1	ND	ND	1		1		1		1
MASEL93A63	Mali	Selinkineyi	1993-95	coluzzii	2	ND	ND	2		2		2		2
MASEL93A66	Mali	Selinkineyi	1993-95	coluzzii	2	ND	ND	2		2		2		2
MASEL93A67	Mali	Selinkineyi	1993-95	coluzzii	0	ND	ND	0		0		0		0
MASEL93A68	Mali	Selinkineyi	1993-95	coluzzii	0	ND	ND	0		0		0		0
MASEL93A70	Mali	Selinkineyi	1993-95	coluzzii	2	ND	ND	2		2		2		2
MASEL93A71	Mali	Selinkineyi	1993-95	coluzzii	1	ND	ND	1		1		1		1
MASEL93A72	Mali	Selinkineyi	1993-95	coluzzii	1	ND	ND	1		0	0	1		1
MASEL93A73	Mali	Selinkineyi	1993-95	coluzzii	2	ND	ND	1	1	2		2		2
MASEL93A77	Mali	Selinkineyi	1993-95	coluzzii	0	ND	ND	0		0		0		1	0
MASEL93A78	Mali	Selinkineyi	1993-95	coluzzii	2	ND	ND	2		2		2		2
MASEL93A82	Mali	Selinkineyi	1993-95	coluzzii	0	ND	ND	0		0		0		1	ND
MASEL93A83	Mali	Selinkineyi	1993-95	coluzzii	0	ND	ND	0		2	2	0		0
MASEL93A84	Mali	Selinkineyi	1993-95	coluzzii	1	ND	ND	1		1		1		1
MASEL93A85	Mali	Selinkineyi	1993-95	coluzzii	1	ND	ND	1		1		2	nr	1
MASEL93A87	Mali	Selinkineyi	1993-95	coluzzii	2	ND	ND	2		2		2		2
MASEL93A88	Mali	Selinkineyi	1993-95	coluzzii	2	ND	ND	2		2		2		2
MASEL93A89	Mali	Selinkineyi	1993-95	coluzzii	0	ND	ND	0		0		0		0
MASEL93A90	Mali	Selinkineyi	1993-95	coluzzii	2	ND	ND	2		2		2		2
MASEL93A91	Mali	Selinkineyi	1993-95	coluzzii	2	ND	ND	2		2		2		2
MASEL93A95	Mali	Selinkineyi	1993-95	coluzzii	2	ND	ND	1	1	0	0	2		2
MASEL93A96	Mali	Selinkineyi	1993-95	coluzzii	1	ND	ND	1		1		1		1
MASEL93A97	Mali	Selinkineyi	1993-95	coluzzii	1	ND	ND	1		1		1		1
MASEL93A98	Mali	Selinkineyi	1993-95	coluzzii	1	ND	ND	1		1		1		1
MASEL93A99	Mali	Selinkineyi	1993-95	coluzzii	1	ND	ND	1		1		1		1
MASEL93A101	Mali	Selinkineyi	1993-95	coluzzii	1	ND	ND	1		1		1		1
MASEL93A103	Mali	Selinkineyi	1993-95	coluzzii	2	ND	ND	2		0	0	2		2
MASEL93A104	Mali	Selinkineyi	1993-95	coluzzii	1	ND	ND	0	0	0	0	0	nr	0	0
MASEL93A105	Mali	Selinkineyi	1993-95	coluzzii	0	ND	ND	0		0		0		0
MASEL93A108	Mali	Selinkineyi	1993-95	coluzzii	2	ND	ND	2		2		2		2
MASEL93A109	Mali	Selinkineyi	1993-95	coluzzii	1	ND	ND	1		1		1		1
MASEL93A110	Mali	Selinkineyi	1993-95	coluzzii	1	ND	ND	1		1		1		1
MASEL93A112	Mali	Selinkineyi	1993-95	coluzzii	1	ND	ND	1		0	0	1		1
MASEL93A114	Mali	Selinkineyi	1993-95	coluzzii	0	ND	ND	0		0		0		0
MASEL93B01	Mali	Selinkineyi	1993-95	coluzzii	2	ND	ND	2		2		2		1	ND
MASEL93B02	Mali	Selinkineyi	1993-95	coluzzii	1	ND	ND	1		1		1		1
MASEL93B03	Mali	Selinkineyi	1993-95	coluzzii	1	ND	ND	1		1		1		1
MASEL93B04	Mali	Selinkineyi	1993-95	coluzzii	2	ND	ND	2		2		1	nr	2
MASEL93B06	Mali	Selinkineyi	1993-95	coluzzii	2	ND	ND	2		1	2	2		2
MASEL93B07	Mali	Selinkineyi	1993-95	coluzzii	0	ND	ND	0		0		0		0
MASEL93B08	Mali	Selinkineyi	1993-95	coluzzii	2	ND	ND	2		2		2		2
MASEL93B10	Mali	Selinkineyi	1993-95	coluzzii	1	ND	ND	1		1		1		1
MASEL93B12	Mali	Selinkineyi	1993-95	coluzzii	1	ND	ND	1		1		1		1
MASEL93B14	Mali	Selinkineyi	1993-95	coluzzii	1	ND	ND	1		1		1		1
MASEL93B15	Mali	Selinkineyi	1993-95	coluzzii	2	ND	ND	2		2		2		2
MASEL93B17	Mali	Selinkineyi	1993-95	coluzzii	0	ND	ND	0		0		0		0
MASEL93B19	Mali	Selinkineyi	1993-95	coluzzii	1	ND	ND	1		1		1		1
MASEL93B20	Mali	Selinkineyi	1993-95	coluzzii	2	ND	ND	2		2		1	nr	2
MASEL93B21	Mali	Selinkineyi	1993-95	coluzzii	2	ND	ND	1	1	2		2		1	ND
MASEL93B22	Mali	Selinkineyi	1993-95	coluzzii	2	ND	ND	2		2		2		2
MASEL93B23	Mali	Selinkineyi	1993-95	coluzzii	0	ND	ND	0		0		0		1	0
MASEL93B24	Mali	Selinkineyi	1993-95	coluzzii	2	ND	ND	2		2		2		2
MASEL93B25	Mali	Selinkineyi	1993-95	coluzzii	2	ND	ND	2		2		2		2
MASEL93B26	Mali	Selinkineyi	1993-95	coluzzii	1	ND	ND	0	0	0	0	0	nr	0	0
MASEL93B29	Mali	Selinkineyi	1993-95	coluzzii	2	ND	ND	1	1	2		2		2
MASEL93B30	Mali	Selinkineyi	1993-95	coluzzii	1	ND	ND	1		1		1		1
MASEL93B31	Mali	Selinkineyi	1993-95	coluzzii	2	ND	ND	2		2		2		2
MASEL93B32	Mali	Selinkineyi	1993-95	coluzzii	0	ND	ND	0		0		1	nr	0
MASEL93B33	Mali	Selinkineyi	1993-95	coluzzii	0	ND	ND	0		0		0		0
MASEL93B35	Mali	Selinkineyi	1993-95	coluzzii	2	ND	ND	2		2		1	nr	2
MASEL93B36	Mali	Selinkineyi	1993-95	coluzzii	2	ND	ND	2		2		2		2
MASEL93B37	Mali	Selinkineyi	1993-95	coluzzii	2	ND	ND	1	1	1	1	2		2
MASEL93B39	Mali	Selinkineyi	1993-95	coluzzii	1	ND	ND	1		1		1		1
MASEL93B40	Mali	Selinkineyi	1993-95	coluzzii	2	ND	ND	2		2		2		2
MASEL93B42	Mali	Selinkineyi	1993-95	coluzzii	1	ND	ND	1		1		1		1
MASEL93B43	Mali	Selinkineyi	1993-95	coluzzii	1	ND	ND	1		1		1		1
MASEL93B44	Mali	Selinkineyi	1993-95	coluzzii	1	ND	ND	1		1		0	ND	1
MASEL93B45	Mali	Selinkineyi	1993-95	coluzzii	0	ND	ND	0		1	1	1	ND	1	ND
MASEL93B46	Mali	Selinkineyi	1993-95	coluzzii	0	ND	ND	0		0		0		0
MASEL93B47	Mali	Selinkineyi	1993-95	coluzzii	2	ND	ND	1	1	2		2		2
MASEL93B48	Mali	Selinkineyi	1993-95	coluzzii	0	ND	ND	0		0		0		0
MASEL93B49	Mali	Selinkineyi	1993-95	coluzzii	1	ND	ND	1		1		1		1
MASEL93B52	Mali	Selinkineyi	1993-95	coluzzii	1	ND	ND	1		1		1		1
MASEL93B53	Mali	Selinkineyi	1993-95	coluzzii	1	ND	ND	1		1		1		1
MASEL93B56	Mali	Selinkineyi	1993-95	coluzzii	1	ND	ND	1		1		1		1
MASEL93B57	Mali	Selinkineyi	1993-95	coluzzii	0	ND	ND	0		0		1	nr	0
MASEL93B58	Mali	Selinkineyi	1993-95	coluzzii	0	ND	ND	0		0		0		0
MASEL93B60	Mali	Selinkineyi	1993-95	coluzzii	1	ND	ND	1		1		1		1
MASEL93B61	Mali	Selinkineyi	1993-95	coluzzii	0	ND	ND	0		0		0		0
MASEL93B62	Mali	Selinkineyi	1993-95	coluzzii	2	ND	ND	2		2		2		2
MASEL93B63	Mali	Selinkineyi	1993-95	coluzzii	1	ND	ND	1		1		1		1
MASEL93B64	Mali	Selinkineyi	1993-95	coluzzii	1	ND	ND	1		1		1		1
MASEL93B65	Mali	Selinkineyi	1993-95	coluzzii	2	ND	ND	2		2		1	nr	2
MASEL93B66	Mali	Selinkineyi	1993-95	coluzzii	1	ND	ND	1		1		1		1
MASEL93B67	Mali	Selinkineyi	1993-95	coluzzii	0	ND	ND	0		0		0		0
MASEL93B68	Mali	Selinkineyi	1993-95	coluzzii	2	ND	ND	2		2		2		2
MASEL93B69	Mali	Selinkineyi	1993-95	coluzzii	1	ND	ND	1		1		1		1
MASEL93B70	Mali	Selinkineyi	1993-95	coluzzii	0	ND	ND	0		0		0		0
MASEL93B71	Mali	Selinkineyi	1993-95	coluzzii	1	ND	ND	1		1		1		1
MASEL93B72	Mali	Selinkineyi	1993-95	coluzzii	1	ND	ND	1		1		1		1
MASEL93B74	Mali	Selinkineyi	1993-95	coluzzii	1	ND	ND	1		1		2	nr	1
MASEL93B76	Mali	Selinkineyi	1993-95	coluzzii	1	ND	ND	1		1		1		1
MASEL93B77	Mali	Selinkineyi	1993-95	coluzzii	1	ND	ND	1		1		1		1
MASEL93B78	Mali	Selinkineyi	1993-95	coluzzii	1	ND	ND	1		1		1		1
MASEL93B79	Mali	Selinkineyi	1993-95	coluzzii	2	ND	ND	2		2		2		2
ND, not done; nr, not readable
